# Supplementary material for: MmuPV1 infection of Tmc6/Ever1 or Tmc8/Ever2 deficient FVB mice as a model of βHPV in typical epidermodysplasia verruciformis
Source: PLoS Pathog. 2025 Jan 15;21(1):e1012837. doi: 10.1371/journal.ppat.1012837 (PMC11734914; doi:10.1371/journal.ppat.1012837)
Supplement: S1 Data File — (XLSX) [file ppat.1012837.s018.xlsx]

## Sheet: Figure 1A
Tmc6 ko	Tmc8 ko	FVB	nude
-0.71	-1.44	-7.97	-2.7
-15.26	-12.39	-0.37	-1.27
-10.03	-6.35	-5.55	-12.11
-4.33	-5.59	-8.05	-0.9
-13.1	-2.53	-5.5

## Sheet: Figure 1B
Tmc6 ko	Tmc8 ko	FVB	nude	Tmc6 ko	Tmc8 ko	FVB
1.08	6.64	-12.25	8.23	-14.87	-16.86	-17.96
-3.26	4.8	-11.94	8.58	-19.95	-15.83	-17.69
-13.49	-2.09	-6.52	8.98	-15.6
0.73	-5.92	-16.13
-7.01	-5.81	-11.5

## Sheet: Figure 1C
Tmc6 ko	Tmc8 ko	FVB	nude	Tmc6 ko	Tmc8 ko	FVB
-0.06	7.09	-19.45	6.65	-18.3	-20.63	-20.06
3.14	2.18	-20.16		-20.86	-19.74	-18.62
-10.35	-6.24	-18.82		-19.34	-20.64	-20.82
3.64	-14.7	-20.21
-5.84	-8	-19.73

## Sheet: Figure 1D
Tmc6 ko	Tmc8 ko	FVB	nude
-9.57	-9.59	-7.05	-11.93
-7.05	-10.29	-8.29	-12.92
-9.28	-9.11	-8.53	-14.13
-11.52	-9.37	-6.32	-14.6
-10.42	-11.49	-7.39

## Sheet: Figure 1E
Tmc6 ko	Tmc8 ko	FVB	nude	Tmc6 ko	Tmc8 ko	FVB
-9.17	-8.66	-7.2	-12.09	-13.22	-12.3	-10.11
-10.46	-11.85	-8.33	-14.75	-15.79	-12.51	-11.29
-9.87	-6.35	-8.75	-12.94	-14.19
-7.27	-7.04	-7.21
-8.74	-8.88	-8.64

## Sheet: Figure 1F
Tmc6 ko	Tmc8 ko	FVB	nude	Tmc6 ko	Tmc8 ko	FVB
-11.15	-9.16	-11.5	-12.15	-13.35	-12.6	-14.41
-10.87	-8.24	-9.18		-16.6	-14.4	-15.7
-11.81	-11.67	-8.69		-14.51	-15.64	-15.9
-10.49	-13.3	-11.86
-11.32	-12.97	-10.36

## Sheet: Figure 1G
Tmc6 ko	Tmc8 ko	FVB
-15.28	-17.27	-15.48
-14.48	-15.23	-14.64
-13.79	-13.69	-18.02
-14	-13.95	-18.02
-11.54	-13.96	-17.69
-6.78	-19.34
-14.66	-15.71
-12.82	-13.96
-13.17
-1.57

## Sheet: Figure 1H
Tmc6 ko	Tmc8 ko	FVB	nude
-13.46	2.79	-17.02	6.14
-14.78	-11.74	-1.36	5.13
0.08	-14.68	-17.9	6.29
-15.06	-17.68	-18.33
-10.81	-16.21	-18.37
-15.27	2.13	-18.36
-14.16	2.36	-18.87
5.57	-17.75	2.74
-18.2	-15.89	-17.84
-11.4	-18.39	-18.94

## Sheet: Figure 1I
Tmc6 ko	Tmc8 ko	FVB	nude
-8.75	5.13	-19.03	8.36
-18.07	1.78	-20.76	5.49
-17.05	3.05	-20.36	4.04
-12.18	-3.91	-20.12
-1.55	1.36	-19.19
-16.92	3.24	-20.19
-12.82	4.88	-20.2
5.55	4.03	-11
-15.93	2.32	-19.66
-16.11	2.18	-15.44

## Sheet: Figure 2B
FVB	Tmc6 ko	Tmc8 ko
2.33	1.57	2.06
1.96	1.31	2.03
2.02	1.67	1.83
1.83	1.34	2.18
1.87	1.63	2.15

[truncated: 44 more sheets: Figure 2C, Figure 2D, Figure 2E, Figure 2F, Figure 2G, Figure 3A, Figure 3B, Figure 3C, Figure 3D, Figure 3E, Figure 3F, Figure 4A, Figure 4B, Figure 4C, Figure 4D, Figure 5A, Figure 5B, Figure 5C, Figure 5D, Figure 5E …]
